# Supplementary material for: Lack of social support associated with major depressive disorder in middle-aged and older adults from the United States: A propensity score-matched cohort study
Source: PLoS One. 2026 Jan 16;21(1):e0340260. doi: 10.1371/journal.pone.0340260 (PMC12810787; doi:10.1371/journal.pone.0340260)
Supplement: S1 Table — (XLSX) [file pone.0340260.s001.xlsx]

## Sheet: Sheet1
S1 Table. Description of the proportion of MDD in different social support groups after PSM.
	Low social support group	Middle social support group	High social support group	P
MDD	22 (42.3)	72 (22.6)	29 (9.8)	<0.001
Without MDD	30 (57.7)	246 (77.4)	267 (90.2)
Abbreviations: MDD, Major Depressive Disorder; PSM, Propensity score matching.
