# Supplementary material for: Lack of social support associated with major depressive disorder in middle-aged and older adults from the United States: A propensity score-matched cohort study
Source: PLoS One. 2026 Jan 16;21(1):e0340260. doi: 10.1371/journal.pone.0340260 (PMC12810787; doi:10.1371/journal.pone.0340260)
Supplement: S2 Table — (XLSX) [file pone.0340260.s002.xlsx]

## Sheet: Sheet1
S2 Table. Age and gender subgroup analysis of MDD by social support groups after PSM.
Subgroups	Social support groups	OR (95% CI)	P	P for interaction
Gender				0.57
Male	Low group	Reference
	Middle group	0.55 (0.19-1.56)	0.26
	High group	0.24 (0.076-0.77)	0.016
Female	Low group	Reference
	Middle group	0.35 (0.16-0.75)	0.007
	High group	0.11 (0.048-0.26)	<0.001
Age				0.47
40≤Age<60	Low group	Reference
	Middle group	0.30 (0.14-0.66)	0.003
	High group	0.11 (0.044-0.25)	<0.001
Age≥60	Low group	Reference
	Middle group	0.62 (0.23-1.70)	0.35
	High group	0.24 (0.084-0.71)	0.009
Abbreviations: MDD, Major Depressive Disorder; PSM, Propensity score matching; OR, Odds Ratio; CI: Confidence Interval.
