# Supplementary material for: Lack of social support associated with major depressive disorder in middle-aged and older adults from the United States: A propensity score-matched cohort study
Source: PLoS One. 2026 Jan 16;21(1):e0340260. doi: 10.1371/journal.pone.0340260 (PMC12810787; doi:10.1371/journal.pone.0340260)
Supplement: S3 Table — (XLSX) [file pone.0340260.s003.xlsx]

## Sheet: Sheet1
S3 Table. Age and gender subgroup analysis of MDD by all social support components after PSM.
Subgroups	Social support variables	OR (95% CI)	P	P for interaction
Gender				0.29
Male	Emotional support	0.72 (0.30-1.76)	0.48
	Financial support	0.48 (0.24-0.94)	0.033
	Marital status	0.67 (0.34-1.34)	0.26
	No. of close friends	0.64 (0.32-1.29)	0.21
	Annual religious services attendance	0.69 (0.35-1.38)	0.3
Female	Emotional support	0.43 (0.21-0.91)	0.027
	Financial support	0.49 (0.29-0.85)	0.012
	Marital status	0.66 (0.39-1.11)	0.12
	No. of close friends	0.53 (0.31-0.90)	0.019
	Annual religious services attendance	0.73 (0.43-1.23)	0.24
Age				0.3
40≤Age<60	Emotional support	0.50 (0.24-1.05)	0.065
	Financial support	0.41 (0.24-0.70)	0.001
	Marital status	0.54 (0.32-0.91)	0.02
	No. of close friends	0.66 (0.39-1.14)	0.14
	Annual religious services attendance	0.76 (0.45-1.28)	0.3
Age≥60	Emotional support	0.63 (0.26-1.53)	0.31
	Financial support	0.69 (0.34-1.4)	0.3
	Marital status	0.87 (0.45-1.69)	0.69
	No. of close friends	0.46 (0.23-0.90)	0.024
	Annual religious services attendance	0.73 (0.38-1.41)	0.35
Abbreviations: MDD, Major Depressive Disorder; PSM, Propensity score matching; OR, Odds Ratio; CI: Confidence Interval.
