# Supplementary material for: Lack of social support associated with major depressive disorder in middle-aged and older adults from the United States: A propensity score-matched cohort study
Source: PLoS One. 2026 Jan 16;21(1):e0340260. doi: 10.1371/journal.pone.0340260 (PMC12810787; doi:10.1371/journal.pone.0340260)
Supplement: S4 Table — (XLSX) [file pone.0340260.s004.xlsx]

## Sheet: Sheet1
S4 Table. Sensitivity analysis of the correlation between social support groups (0-2 vs 3-5) and MDD after PSM.
Social support groups	OR (95% CI)	P
Group 1 (social support score=0-2)	Reference
Group 2 (social support score=3-5)	0.28 (0.19-0.42)	<0.001
Abbreviations: MDD, Major Depressive Disorder; PSM, Propensity score matching; OR, Odds Ratio; CI: Confidence Interval.
