# Supplementary material for: Lack of social support associated with major depressive disorder in middle-aged and older adults from the United States: A propensity score-matched cohort study
Source: PLoS One. 2026 Jan 16;21(1):e0340260. doi: 10.1371/journal.pone.0340260 (PMC12810787; doi:10.1371/journal.pone.0340260)
Supplement: S5 Table — (XLSX) [file pone.0340260.s005.xlsx]

## Sheet: Sheet1
S5 Table. Sensitivity analysis of the correlation between social support groups (0 vs 1 vs 2 vs 3 vs 4 vs 5) and MDD after PSM.
Social support groups	OR (95% CI)	P
Group 1 (social support score=0)	Reference
Group 2 (social support score=1)	0.44 (0.13-1.52)	0.19
Group 3 (social support score=2)	0.34 (0.11-1.03)	0.057
Group 4 (social support score=3)	0.16 (0.051-0.48)	0.001
Group 5 (social support score=4)	0.063 (0.019-0.21)	<0.001
Group 6 (social support score=5)	0.12 (0.036-0.39)	<0.001
Abbreviations: MDD, Major Depressive Disorder; PSM, Propensity score matching; OR, Odds Ratio; CI: Confidence Interval.
